# Supplementary material for: The neuroelectrophysiological and behavioral effects of transcranial direct current stimulation on executive vigilance under a continuous monotonous condition
Source: Front Neurosci. 2022 Sep 7;16:910457. doi: 10.3389/fnins.2022.910457 (PMC9489920; doi:10.3389/fnins.2022.910457)
Supplement: Supplementary file 2 [file Table_2.XLSX]

## Sheet: behavioral data
														Mental effort				Target hits				Reaction time				False alarms				d'				LOGβ				S1_d'				S2_d'				S3_d'
Num	group	Age(years)	Weight(kg)	Height(m)	BMI(kg/m2)	Extraversion	Agreeableness	Conscientiousness	Neuroticism	Openness	EI	SSS score	TMD	S1	S2	S3	S4	S1	S2	S3	S4	S1	S2	S3	S4	S1	S2	S3	S4	S1	S2	S3	S4	S1	S2	S3	S4	B1	B2	B3	B4	B1	B2	B3	B4	B1	B2	B3	B4
1	real	21.1178	63	1.74	20.8086	26	39	37	22	38	6.25	2	84	102	112	112	145	26	28	23	29	665	691	699	681	22	2	5	2	2.84387	3.89368	3.09127	4.04463	0.703303	1.43741	1.32378	1.36056	4.09533	2.28438	2.59162	2.63878	4.09533	3.46953	3.45865	3.83661	3.15354	3.83661	2.21989	3.09156
2	real	21.8219	75	1.73	25.0593	29	38	31	18	34	3.875	2	81	64	70	50	80	22	15	17	15	849	1078	882	832	14	7	6	18	2.64383	2.34492	2.54857	1.99685	0.974971	1.27145	1.32626	0.931787	3.90889	3.15141	2.08536	2.09439	3.83661	2.18612	1.59667	1.91265	3.09156	2.18612	1.72622	3.15141
3	real	22.3863	80	1.81	24.4193	26	39	38	23	37	6.3125	2	87	125	110	100	120	28	28	19	31	881	1024	1015	915	2	2	0	2	3.89368	3.89368	3.51154	4.4875	1.43741	1.43741	2.32704	1.07799	3.46953	3.83661	3.46953	3.83661	3.28309	3.45865	4.46241	3.83661	3.45865	2.86919	2.58698	3.45865
4	real	23.1589	72	1.8	22.2222	28	35	25	30	37	4.375	4	125	85	90	100	110	26	26	26	28	635	681	629	580	17	2	4	3	2.94807	3.64937	3.45377	3.78314	0.795779	1.54082	1.31154	1.3058	3.28309	2.96958	2.59789	2.7796	3.83661	3.83661	3.46953	2.78432	3.46953	3.83661	3.28309	2.78432
5	sham	21.2	66	1.79	20.5986	30	43	31	22	39	5.3125	4	90	73	98	85	65	22	27	29	26	824	659	612	704	6	14	12	9	2.94532	3.13847	3.47697	3.18626	1.27897	0.820281	0.741014	1.02488	3.45865	3.83661	2.36757	2.31567	4.46241	3.05278	2.00216	3.59538	3.5241	3.67857	3.15141	3.90889
6	real	20.5562	70	1.74	23.1206	30	40	33	22	37	5.125	1	70	140	130	125	120	29	26	27	23	700	627	636	762	1	0	1	0	4.2058	4.13415	3.92547	3.84125	1.56197	2.18071	1.69682	2.27052	4.09533	3.83661	3.83661	3.83661	4.46241	3.83661	3.15141	3.45865	4.46241	3.15141	4.09533	3.45865
7	sham	21.3699	85	1.79	26.5285	22	41	25	32	37	5.25	1	63	125	115	125	135	30	29	27	29	497	621	589	621	2	6	6	4	4.23107	3.72029	3.43996	3.84902	1.25198	0.989439	1.12428	1.13128	4.46241	3.90889	3.83661	3.83661	4.09533	3.28309	3.46953	3.28309	4.09533	3.09156	4.46241	2.36757
8	sham	21.3452	70	1.73	23.3887	28	40	37	22	40	6.375	2	89	65	57	60	70	26	24	21	28	644	694	747	713	11	17	8	9	3.11387	2.74641	2.76452	3.43057	0.952644	0.861609	1.19203	0.921464	3.28309	3.28309	3.77934	2.08536	3.46953	2.78432	1.93088	3.35451	3.15141	2.67481	2.78432	2.46834
9	real	21.1808	73	1.75	23.8367	22	35	38	23	30	6.9375	3	82	100	120	120	120	24	28	28	25	593	740	701	676	6	2	1	1	3.12337	3.89368	4.05485	3.7059	1.23553	1.43741	1.63882	1.7786	4.09533	3.09156	2.03346	3.28309	4.46241	3.46953	3.09156	3.83661	4.46241	4.09533	3.83661	3.15141
10	real	25.2658	70	1.73	23.3887	28	40	37	22	40	6.375	2	73	57	25	13	37	25	24	32	30	666	725	832	821	8	3	3	2	3.12297	3.33718	4.85245	4.23107	1.10351	1.47505	0.548168	1.25198	3.83661	3.28309	4.46241	1.64866	3.90889	2.50211	2.86919	4.46241	4.46241	4.46241	3.90889	4.09533
11	sham	24.7205	75	1.79	23.4075	35	42	40	13	37	6.125	2	70	85	85	85	85	31	31	27	30	590	598	612	666	2	1	1	0	4.4875	4.64867	3.92547	4.71586	1.07799	1.27939	1.69682	1.89186	3.28309	4.46241	4.46241	4.46241	4.09533	3.83661	4.46241	4.46241	3.83661	3.09156	3.83661	3.83661
12	real	20.6219	82	1.82	24.7555	37	42	39	14	45	5.5	3	71	112	102	85	102	23	29	26	31	884	1042	990	759	4	0	0	2	3.16086	4.52941	4.13415	4.4875	1.40135	2.00044	2.18071	1.07799	4.46241	3.83661	2.46834	2.21989	3.83661	4.46241	3.45865	4.46241	3.83661	3.83661	3.45865	3.45865
13	sham	21.0027	87	1.855	25.2832	19	29	22	28	28	3.875	3	81	75	85	85	75	24	19	21	19	652	751	698	679	64	57	4	5	2.15272	1.79023	2.99068	2.76156	0.397828	0.517206	1.43642	1.3803	3.35451	1.59322	1.23158	3.08482	2.08106	1.14937	1.71459	2.18267	3.15141	3.45865	3.09156	2.18612
14	sham	20.9918	68	1.74	22.46	32	30	31	11	37	6.625	1	76	102	85	102	112	32	30	32	30	989	1117	899	1257	3	0	0	1	4.85245	4.71586	5.44776	4.39224	0.548168	1.89186	1.31966	1.45339	3.90889	4.46241	4.09533	4.46241	4.46241	4.46241	4.46241	3.45865	4.46241	4.46241	4.46241	4.46241
15	sham	20.9918	66	1.8	20.3704	19	33	35	22	22	6.0625	2	88	64	71	69	70	26	32	32	31	627	541	567	536	1	0	1	0	3.81054	5.44776	5.12415	4.97228	1.74223	1.31966	0.881185	1.71787	4.46241	3.45865	2.50211	4.46241	4.46241	4.46241	4.46241	4.46241	4.46241	4.46241	4.46241	4.09533
16	real	20.8795	75	1.76	24.2123	28	40	37	22	40	6.375	2	91	85	85	87	85	28	29	29	30	789	904	1018	884	3	3	1	0	3.78314	3.93409	4.2058	4.71586	1.3058	1.22895	1.56197	1.89186	3.46953	3.83661	3.46953	3.46953	3.46953	3.46953	3.83661	4.09533	3.46953	3.83661	3.83661	4.46241
17	sham	20.5699	68	1.72	22.9854	33	38	35	17	36	6	2	72	75	80	80	84	30	29	31	25	686	645	830	1039	3	1	2	2	4.12054	4.2058	4.4875	3.54473	1.12037	1.56197	1.07799	1.57719	3.83661	4.09533	4.46241	3.28309	3.83661	4.46241	4.09533	3.45865	4.46241	3.83661	4.46241	3.90889
18	real	20.5041	57	1.7	19.7232	28	32	32	23	39	5.625	2	75	37	71	71	102	31	26	25	25	677	799	967	869	9	18	7	3	4.02439	2.92537	3.16881	3.4342	0.562037	0.775231	1.15125	1.44558	3.67857	3.77934	4.46241	3.28309	4.09533	2.18267	3.05278	3.15141	4.46241	2.59789	2.90513	2.77558
19	sham	19.2493	62	1.75	20.2449	23	32	35	22	37	5.9375	2	66	40	60	40	60	31	29	32	30	567	637	600	543	1	0	2	2	4.64867	4.52941	4.96298	4.23107	1.27939	2.00044	0.679777	1.25198	4.46241	4.46241	3.46953	4.46241	3.83661	3.83661	3.83661	4.46241	4.46241	4.09533	4.09533	4.46241
20	real	20.6137	82	1.8	25.3086	26	39	37	22	38	6.4375	2	84	40	57	70	70	23	22	29	26	690	770	772	687	11	2	4	8	2.82097	3.26966	3.84902	3.2276	1.04246	1.6501	1.13128	1.06715	3.46146	2.03346	3.45865	2.90513	4.46241	2.78432	3.15141	2.50211	3.90889	4.09533	3.09156	3.83661
21	sham	19.9671	76	1.85	22.206	25	35	27	19	39	5.375	4	85	15	30	60	50	9	11	17	15	867	794	683	669	6	5	7	1	1.91294	2.14226	2.49698	2.88201	1.25952	1.35885	1.27145	1.89879	1.53468	1.90391	2.58698	1.72622	2.18612	0.722454	2.58698	2.86919	2.78432	3.83661	2.86919	0.963458
22	sham	20.1288	65	1.75	21.2245	27	24	24	27	29	5.5625	3	92	100	90	90	90	21	11	20	25	678	832	949	805	8	10	8	18	2.76452	1.90666	2.68377	2.82074	1.19203	1.11186	1.20427	0.811594	3.09156	3.09156	2.36757	2.31567	3.15141	1.71994	1.59667	1.34825	1.90391	2.08536	3.83661	3.09156
23	sham	20.2329	74	1.79	23.0954	33	40	32	18	39	6.3125	2	71	85	85	85	85	24	25	23	25	696	766	740	711	6	5	5	2	3.12337	3.27953	3.09127	3.54473	1.23553	1.27033	1.32378	1.57719	3.05278	3.15141	3.28309	3.15141	3.15354	2.90513	3.15141	3.83661	2.86919	2.18612	4.46241	3.28309
24	sham	20.5342	60	1.78	18.937	35	41	35	13	33	5.25	2	76	102	112	112	112	17	20	14	26	590	611	671	645	1	11	6	5	3.03408	2.57004	2.32003	3.38417	1.89879	1.08977	1.32246	1.23397	2.50211	2.27974	2.58698	4.46241	3.90889	1.80314	2.67481	2.21989	2.86919	2.21989	2.08536	2.21989
25	real	20.0192	70	1.74	23.1206	28	40	37	22	40	6.375	3	91	57	57	37	37	25	26	27	27	623	619	645	865	50	15	3	5	2.37254	2.99701	3.65376	3.4991	0.451728	0.840836	1.3638	1.18855	3.18644	2.4577	1.35019	2.72871	3.15354	2.8983	2.67481	2.90513	4.09533	3.45865	2.90513	3.83661
26	real	20.537	68	1.76	21.9525	19	22	36	30	29	5.625	2	68	80	85	90	100	19	13	27	27	775	687	797	784	22	32	11	11	2.22126	1.60126	3.2288	3.2288	0.849638	0.716636	0.907226	0.907226	2.67481	2.00216	2.28438	1.81218	2.18612	1.08191	1.34883	1.93088	4.46241	3.05278	2.08536	3.77934
27	real	20.9753	64	1.68	22.6757	29	38	31	18	34	3.875	2	84	60	60	50	60	22	25	19	27	638	669	540	613	0	5	7	5	3.75445	3.27953	2.65084	3.4991	2.28998	1.27033	1.26123	1.18855	4.46241	2.86919	2.86919	3.45865	3.15141	3.09156	3.05278	3.83661	4.46241	1.53468	1.91265	3.59538
28	real	19.6575	75	1.81	22.8931	28	33	21	22	28	3.5625	2	101	102	85	71	85	32	26	28	31	708	729	759	709	0	1	1	0	5.44776	3.81054	4.05485	4.97228	1.31966	1.74223	1.63882	1.71787	4.46241	4.46241	4.46241	4.46241	4.09533	3.83661	3.45865	3.15141	3.46953	3.83661	3.83661	3.83661
29	sham	22.0329	65	1.83	19.4094	37	29	24	25	40	5	4	103	60	65	60	60	12	20	15	29	810	843	863	726	20	15	5	11	1.72178	2.45318	2.45564	3.50913	0.874543	0.977958	1.39052	0.772381	1.86824	1.91265	1.22272	2.08536	3.28309	2.40163	2.21989	2.08536	2.77558	2.86919	1.91265	2.21989
[truncated: 19 more columns]

## Sheet: ERPs_Oddball
		Fz_N2_Amplitude					Cz_N2_Amplitude					Pz_N2_Amplitude					Fz_N2_Latency					Cz_N2_Latency					Pz_N2_Latency					Fz_P2_Amplitude					Cz_P2_Amplitude					Pz_P2_Amplitude					Fz_P2_Latency
Num	group	BL	T1	T2	T3	T4	BL	T1	T2	T3	T4	BL	T1	T2	T3	T4	BL	T1	T2	T3	T4	BL	T1	T2	T3	T4	BL	T1	T2	T3	T4	BL	T1	T2	T3	T4	BL	T1	T2	T3	T4	BL	T1	T2	T3	T4	BL	T1	T2
1	real	-1.6185	-4.6229	-2.6994	-4.2	-3.8478	-3.4347	-5.4107	-2.4613	-5.2905	-4.9292	-3.4604	-6.9627	-3.8076	-6.5507	-5.8545	270	303	305	297	283	268	278	278	281	278	265	273	276	271	275	8.3668	7.5956	5.8367	3.4352	3.5001	6.3607	4.9813	4.0132	0.843	1.8986	2.9732	1.1934	0.7699	-1.4448	0.9566	215	207	213
2	real	-0.9503	-1.3305	-6.7986	-0.7982	-3.9133	-1.0235	-2.437	-2.3045	-0.2132	-1.693	-2.7595	-4.5541	-2.1014	-3.8283	-2.3621	273	280	276	286	265	246	237	275	233	265	245	236	274	234	264	6.9268	5.8935	2.4775	3.6212	3.9177	3.6039	5.5409	2.2528	3.969	3.7162	0.2854	3.3932	-0.3467	2.4925	1.6111	205	196	231
3	real	-4.3862	-2.1689	-1.655	-4.7968	-1.6508	-4.0909	-1.5014	0.4215	0.1739	3.8104	-3.394	0.6274	-0.399	0.8747	4.6198	269	282	315	302	311	264	278	268	279	269	261	278	262	250	269	17.979	12.2464	16.0459	13.0784	14.7953	13.2805	10.3702	10.2544	7.7357	12.0974	7.7065	8.5884	6.363	3.5358	9.6021	208	218	216
4	real	0.0545	-3.8005	-2.8295	-5.621	-2.2498	-1.6772	-6.0606	-5.1829	-3.1569	-1.5702	-5.9723	-9.52	-7.6648	-9.6749	-7.0365	274	294	279	294	263	267	272	276	265	257	261	264	266	261	251	16.3979	17.5569	12.4594	16.408	10.158	16.2005	14.3659	8.9374	14.4393	9.6618	7.6941	4.267	2.5442	5.8132	3.2592	221	217	232
5	real	-4.6169	0.2069	-3.7922	-4.4275	0.597	-4.2488	-1.0008	-2.2369	-2.1914	1.9009	-7.8971	-8.0379	-6.6115	-7.0355	-4.603	267	303	307	286	279	267	271	272	279	259	254	264	262	262	254	14.5494	10.9764	16.4066	16.3914	11.8418	11.2254	9.5004	13.5503	13.2337	10.0303	6.2413	5.3075	7.4809	5.1804	3.7271	215	220	212
6	real	-2.9176	-12.2983	-10.995	-4.8826	-5.3953	-4.7097	-11.1248	-9.1586	-5.2149	-7.2504	-8.9024	-10.657	-8.9426	-7.2117	-9.0257	280	289	277	288	295	278	289	276	287	294	277	289	276	286	293	18.399	15.685	12.3865	8.1593	10.0434	16.8029	13.9845	12.5035	8.0288	8.6593	12.2766	8.2106	8.8168	5.8611	6.594	228	226	218
7	real	-6.2461	-7.3166	-10.5082	-5.0588	-4.8757	-4.887	-4.5457	-8.3839	-3.2874	-1.1377	-5.0032	-2.1106	-5.3841	-1.6557	-1.3745	272	302	319	300	295	270	266	256	300	253	241	260	253	257	247	6.1679	6.6331	3.017	5.7666	6.2163	2.7353	6.0386	2.8528	5.26	5.5126	0.0217	3.6819	2.0956	3.8359	3.6341	206	195	190
8	real	-0.9156	-2.8825	0.133	-2.7521	-1.2513	0.2311	0.9797	4.139	-2.5136	1.7796	-0.2706	-1.126	2.7206	-1.1236	0.9662	275	289	284	283	276	276	225	279	324	298	245	224	250	251	227	11.0006	3.2705	9.6844	3.8199	7.3548	6.6488	3.3864	7.9082	2.7998	4.9012	4.3349	3.0007	4.342	2.7257	3.8464	206	191	229
9	real	-3.9885	-6.025	-8.5538	-4.8355	-6.8695	-4.5454	-8.181	-7.5284	-7.4553	-6.3407	-5.1134	-11.8884	-7.9374	-7.4947	-9.195	288	293	304	298	304	273	266	300	265	281	268	268	275	265	280	5.192	6.9228	1.7828	0.9751	4.1906	6.6242	6.3597	0.8844	4.2328	5.6578	3.0912	3.9747	-0.0017	3.702	3.1266	195	220	190
10	real	-2.4116	-3.8199	-1.3887	-1.7832	-2.9099	-2.0917	-5.8171	-1.5738	-2.4913	-1.2896	-4.8584	-5.5042	-3.3324	-4.9109	-3.659	299	324	325	315	298	287	279	301	286	293	268	277	299	282	284	11.3483	14.4294	11.7618	12.375	9.2847	14.0426	14.9327	12.9041	14.9063	10.2537	10.6943	11.5448	9.8633	11.7259	6.862	225	230	230
11	real	-1.3213	4.558	0.1623	4.52	1.6326	-1.1295	3.956	1.1626	5.1263	2.0449	-2.1872	-1.5346	-0.8295	-0.4503	-1.0573	265	270	225	331	321	271	268	239	257	277	257	264	236	253	272	2.5798	6.6037	3.7769	7.2469	7.9292	5.1239	7.2327	2.3103	6.9651	6.8994	3.7574	1.8156	0.7051	2.8034	2.0806	233	233	267
12	real	-4.0786	2.5823	-2.0175	0.5584	1.0642	-3.1894	4.0274	0.6413	3.2705	2.1539	-4.5464	2.2178	-1.3194	0.8982	-1.0002	311	318	319	315	315	288	311	317	292	315	265	298	272	251	285	8.6397	9.7294	6.2341	7.1503	9.1885	8.7366	9.1861	8.003	7.2237	8.8227	6.0859	5.264	4.9415	4.0018	3.3836	208	212	211
13	real	-2.9636	-4.747	-0.5505	0.5128	-3.5767	-2.7183	-5.102	0.1797	0.1936	-1.0405	-1.7155	-4.8731	-1.3329	0.89	-0.1541	273	277	321	276	270	272	264	323	275	269	270	263	260	271	267	6.0993	3.7289	5.8243	7.4741	2.8258	6.9771	4.0553	8.1102	5.9599	3.5765	7.1604	4.0784	8.1443	6.3658	4.5193	213	204	202
14	real	-3.6804	-1.9876	-5.2146	0.0527	-0.8269	-2.7414	-0.0551	-3.9749	1.2781	-0.5082	-4.56	-1.7929	-6.3928	-1.8976	-1.6395	280	288	289	284	274	275	271	274	274	272	273	270	273	271	269	7.6488	9.2046	6.8261	9.3647	6.8974	7.6167	10.7224	6.8202	11.8377	8.151	6.4525	8.9329	4.5935	9.5708	6.4696	211	219	203
15	sham	-9.4121	-6.1419	-7.7707	-5.3139	-1.4836	-9.1876	-7.1549	-7.3039	-4.8208	-1.6702	-7.546	-6.9172	-6.9547	-4.3198	-2.4692	256	250	260	267	254	254	250	258	263	254	253	249	258	262	253	8.205	5.845	5.2153	7.5597	5.5374	5.254	4.8181	5.1093	6.534	4.3582	3.9314	4.1139	4.1613	5.2402	3.4062	191	195	191
16	sham	3.7561	1.2897	0.3365	-2.0443	-4.167	1.9424	3.2065	1.2021	-0.2808	1.5178	0.1563	1.7883	-0.4465	-0.6122	0.9146	288	280	274	249	305	228	282	249	248	303	212	235	220	248	217	6.737	13.2822	8.3671	5.5143	5.1044	4.5796	6.6933	4.9187	4.5095	4.0817	3.4343	3.0863	2.2979	3.1039	4.0185	189	204	205
17	sham	-10.9795	-9.5636	-5.426	-8.3508	-0.717	-10.3884	-7.5571	-4.3138	-5.2368	-0.3286	-6.1487	-5.6991	-2.0687	-2.8638	-0.5511	255	254	271	233	241	254	250	270	232	241	255	232	244	229	217	5.8263	3.3402	3.4952	-0.6313	2.599	4.5013	2.9591	2.2062	-0.6157	2.4443	0.4896	0.6288	1.0659	-0.9825	1.2616	193	189	205
18	sham	-2.1667	0.9448	1.0906	0.5616	-0.3381	-2.8909	-0.4724	0.6552	-0.3443	-1.5547	-5.104	-2.5998	-1.6422	-1.5443	-2.8736	263	308	292	266	272	260	273	264	266	268	258	265	262	264	267	5.9648	5.3055	6.6197	5.8271	6.2003	4.9037	4.1483	4.5734	4.3753	5.1443	2.1207	1.7389	2.2416	3.1154	2.3504	199	200	226
19	sham	-4.1291	-0.1538	-2.1749	-0.9118	-4.6207	-2.7966	-1.7355	-1.5276	0.6245	-2.9152	-5.7269	-1.8172	-2.5896	-0.5026	-2.7339	280	287	302	289	280	281	287	300	267	275	212	288	301	263	271	6.8505	4.2867	7.2315	5.8405	2.6181	3.7558	3.3449	3.6834	2.763	1.2816	3.3568	3.2421	0.6108	3.2631	2.056	234	247	240
20	sham	-3.3808	-4.7733	-7.0683	-8.7913	-1.5789	-1.3979	-4.3054	-4.694	-6.9756	-1.8867	-2.1257	-6.36	-7.1828	-6.2375	-5.1543	268	265	269	270	260	261	259	254	262	254	241	227	249	253	247	4.5209	6.0269	8.4248	6.2412	10.754	4.4724	5.1495	7.0688	4.6468	7.8783	1.4673	1.2454	0.0817	3.1014	6.0757	214	210	211
21	sham	-7.7345	-7.867	-9.5693	-8.6161	-8.0926	-9.4797	-7.9689	-9.678	-7.0749	-7.9965	-3.9682	-5.0749	-3.9433	-3.1563	-3.3754	265	281	269	286	271	264	279	268	283	267	264	281	267	282	288	5.6837	5.5501	6.2065	7.0124	5.4274	3.6431	5.6137	7.1575	7.6096	5.1846	3.5963	2.8785	5.8054	5.2973	4.0954	221	202	204
22	sham	-0.7654	-1.5564	-2.7543	-2.075	-3.4773	-0.9042	-2.4973	-3.1673	-2.1555	-3.6218	-0.7732	-4.6804	-3.8227	-1.789	-4.372	283	287	279	270	271	262	272	280	270	268	263	272	272	265	264	6.9367	6.4871	8.0062	7.4321	5.4677	8.5552	5.2876	7.884	8.2506	6.9474	6.9674	3.2169	4.7128	6.1502	6.1441	201	206	208
23	sham	1.6996	-3.4758	-2.1033	-5.5029	-1.1448	1.2551	-0.5818	-0.705	-3.8352	-1.394	0.8039	0.5372	-1.4416	-1.3263	-1.0502	268	305	320	288	285	268	304	280	282	280	270	219	232	230	230	6.0383	1.2283	1.6756	0.1134	3.6026	5.0681	2.6359	0.9419	-0.1199	2.7223	2.3679	1.7608	0.6291	1.9731	2.7574	222	236	222
24	sham	-0.577	-1.6236	-1.5862	-4.0724	-4.3735	-1.5043	-0.6688	-1.6627	-2.8304	-2.1021	-3.4182	-1.0973	-2.1831	-2.8532	-2.5899	291	261	244	251	268	245	236	246	249	264	242	237	249	248	261	4.5545	3.4944	4.2167	4.0634	4.7191	2.6082	2.6289	4.5373	4.0227	4.2287	0.9314	1.529	4.9848	3.1837	3.45	197	203	203
25	sham	-5.9464	-3.7827	-0.9915	1.3068	0.4191	-3.6086	-1.8806	-2.5454	-0.6319	-0.9703	-3.6905	-3.7029	-5.7036	-4.7861	-3.5155	291	222	303	291	265	265	268	273	262	237	264	269	274	257	240	5.6778	0.5822	5.4657	5.1047	5.1489	4.3284	2.2409	4.7206	3.6693	2.9595	6.7737	4.2842	3.9278	3.9702	4.8238	191	201	220
26	sham	-2.2486	-4.8106	-3.6737	-2.8515	-1.5049	0.0553	-0.5677	0.806	0.6106	1.6227	-1.5455	-1.3444	0.73	-1.1237	0.0423	289	280	294	281	317	259	257	274	277	272	228	219	220	216	217	7.5978	4.3568	4.4232	6.0273	3.9609	2.6603	1.4047	3.8229	4.5257	3.6565	1.8806	2.3193	2.8157	2.9404	3.0485	209	200	206
27	sham	1.4723	-1.0398	-1.9538	0.4807	-0.5508	-0.0431	-2.191	-1.9019	-1.0411	-1.7898	-2.1987	-5.7616	-3.3753	-4.3589	-4.9117	260	272	250	265	252	259	272	250	238	251	258	271	249	240	251	3.6548	1.5382	0.4846	3.0338	3.3982	3.2211	0.0392	0.2565	1.7901	1.3967	2.2486	-1.6068	-0.036	0.358	0.7669	220	211	210
[truncated: 42 more columns]

## Sheet: ERPs_GoNogo
		Fz_N2_Amplitude					Cz_N2_Amplitude					Pz_N2_Amplitude					Fz_N2_Latency					Cz_N2_Latency					Pz_N2_Latency					Fz_P3_Amplitude					Cz_P3_Amplitude					Pz_P3_Amplitude					Fz_P3_Latency
Num	group	BL	T1	T2	T3	T4	BL	T1	T2	T3	T4	BL	T1	T2	T3	T4	BL	T1	T2	T3	T4	BL	T1	T2	T3	T4	BL	T1	T2	T3	T4	BL	T1	T2	T3	T4	BL	T1	T2	T3	T4	BL	T1	T2	T3	T4	BL	T1	T2
1	real	-13.5586	-5.1497	-12.0137	-8.4556	-8.5793	-11.609	-5.1803	-10.3193	-8.6484	-8.7224	-8.0933	-4.428	-6.1999	-6.0207	-6.303	297	301	297	301	301	301	301	301	301	301	301	301	301	301	301	6.5953	6.1161	5.5856	6.478	4.3431	0.1556	1.1747	-0.2125	1.8959	0.0889	-0.9425	-1.2252	-1.2237	0.4656	-0.7481	401	406	387
2	real	-8.5967	-4.5916	-9.6239	-6.7582	-7.3833	-8.7077	-6.2027	-9.6035	-6.7202	-8.1709	-6.2607	-5.135	-6.4554	-4.2319	-6.8364	267	236	242	287	280	267	221	242	288	283	290	220	243	290	301	4.4381	6.3177	4.4765	3.2454	4.5875	-0.1198	2.5046	1.2087	-0.7608	-0.2797	0.2575	0.2421	1.0511	0.7627	-0.8186	395	412	406
3	real	-9.0631	-5.0671	-2.4285	-10.75	-6.0125	-7.9437	-1.2597	-4.4913	-7.392	-4.6704	-8.4675	-2.9767	-8.3115	-8.5952	-6.1301	220	257	254	231	207	219	258	274	232	205	271	259	275	276	296	8.6362	11.7911	13.8493	8.6074	8.8639	4.396	6.7789	5.268	2.0683	5.3799	0.5538	1.9011	-1.4756	0.4357	0.2815	422	366	359
4	real	-9.5146	-6.5856	-8.6353	-6.9883	-14.6709	-6.0019	-5.6201	-5.6003	-3.9984	-10.4598	-3.5584	-4.0716	-5.1616	-3.3595	-8.9484	281	239	266	249	268	283	232	237	248	267	284	207	233	213	298	5.8439	8.054	9.6292	10.5018	10.0358	3.1488	0.9271	6.4792	4.6743	3.9451	0.5561	-2.6928	2.5912	0.7286	1.256	447	359	427
5	real	-8.5811	-10.8669	-16.3553	-10.0453	-10.7357	-7.5811	-9.3504	-12.1625	-7.5653	-6.8931	-7.4915	-6.7845	-9.1453	-6.0238	-7.4773	286	283	282	284	286	287	284	281	281	283	300	299	283	284	297	13.9932	14.3575	18.3901	16.4419	14.2076	8.848	9.9594	13.9681	11.2261	10.5308	0.0172	3.9545	3.0555	2.3527	3.5657	380	411	395
6	real	-5.498	-6.7894	-7.7446	-6.0759	-5.4916	-5.1321	-9.9632	-9.4792	-7.0967	-6.6578	-5.4321	-9.0249	-8.7293	-6.5603	-8.2927	288	277	288	284	301	266	277	289	285	300	291	277	292	259	301	0.0295	4.8783	3.1654	7.5291	3.5741	-0.8558	-0.5464	0.9716	5.5569	3.315	-2.183	-0.9833	-0.8091	0.9387	0.7409	358	413	381
7	real	-9.139	-7.877	-3.1439	-7.7838	-8.6194	-5.3116	-5.8158	-1.5841	-4.083	-5.7774	-2.8836	-4.8586	-2.4659	-3.841	-2.7219	221	221	223	244	242	220	220	225	214	243	220	220	226	214	244	9.3342	9.3638	7.6431	11.2438	6.2073	6.2538	3.7111	8.8829	12.1317	5.6593	0.3006	-1.5897	5.4834	5.1192	5.703	309	363	355
8	real	-9.3779	-7.9943	-10.0144	-3.9729	-6.6981	-7.2596	-6.1992	-7.6318	-3.0681	-4.4504	-4.8677	-5.1449	-5.6375	-0.9166	-3.542	257	260	265	238	258	260	261	268	238	258	261	283	272	301	294	5.1263	8.1437	8.746	5.072	14.0125	5.5929	7.7941	5.1677	5.6184	10.0629	2.6634	4.6324	2.6154	2.7124	5.9276	421	414	415
9	real	-3.9207	-7.4742	-6.844	-8.6679	-12.2138	-5.9821	-8.4769	-7.0876	-11.2728	-13.1134	-8.7594	-10.7849	-7.4693	-13.077	-13.8339	265	213	298	260	268	268	201	277	263	263	292	286	281	280	268	10.4678	18.6815	15.2898	11.969	16.4078	3.4655	13.915	17.1571	11.8028	15.8419	-1.2539	-3.1875	3.559	-0.4011	-0.0066	389	358	372
10	real	-8.4412	-5.7786	-8.0568	-9.668	-10.6791	-8.1845	-5.761	-9.7658	-11.0042	-11.2227	-7.0483	-2.8656	-4.9064	-8.2043	-7.9038	261	276	279	265	276	284	275	279	268	276	261	275	282	266	278	3.7335	11.3313	6.618	4.2377	5.3779	2.6038	9.72	3.5201	4.5124	4.168	4.3714	6.9478	0.1815	-0.7805	0.9784	474	451	392
11	real	-1.5053	-4.3178	-1.1627	-5.4563	-5.4622	-1.3924	-2.1207	-2.5682	-4.5865	-5.7508	-1.8946	-1.5085	-2.785	-3.7974	-7.0814	301	284	285	253	281	300	282	209	294	301	301	219	210	301	301	2.4424	2.1868	0.8937	1.961	3.1179	3.4417	0.0811	0.4236	1.5062	2.1461	1.1269	-0.5536	1.2704	-2.4921	0.7942	380	393	301
12	real	-8.6022	-6.7895	-6.4907	-14.4265	-10.4314	-7.2786	-5.4012	-5.4715	-13.6309	-9.6959	-4.5366	-2.9165	-5.2751	-12.1836	-8.1147	286	277	301	263	275	285	276	301	263	277	286	280	280	264	269	1.2562	1.9451	6.6316	5.4739	9.0422	-0.0199	-0.0728	7.2733	3.0587	6.1386	0.1673	-1.1168	4.5304	1.1143	2.6752	396	399	452
13	real	-1.4783	-6.0215	-3.7579	-4.4827	-6.5224	-1.0907	-4.1309	-2.6863	-4.7085	-7.1191	-1.2993	-3.7972	-2.9824	-6.8603	-6.518	211	201	248	249	273	209	236	247	274	275	245	237	297	296	277	6.8113	6.0806	4.1264	-0.3575	1.683	9.6804	6.2177	3.2561	-1.3895	2.5799	7.8001	4.7099	4.1293	0.2515	4.1651	434	322	313
14	real	-3.0378	-3.9734	-1.8643	-3.5688	-5.2493	-2.396	-2.7316	-3.0645	-4.2274	-3.1851	-1.0466	-5.1184	-2.6408	-3.6668	-4.9591	250	286	233	297	235	253	301	281	301	301	264	301	279	301	301	1.8394	1.992	1.9211	2.6279	1.7381	2.292	1.5018	0.1385	2.1643	-1.2665	1.776	0.9864	1.3095	1.4141	0.4113	329	371	492
15	sham	-7.1536	-6.541	-7.2979	-10.7962	-9.6904	-8.2316	-6.3712	-7.5525	-11.0311	-8.8966	-9.1503	-5.991	-7.31	-9.4664	-6.8841	284	268	290	282	265	288	270	296	283	266	291	301	301	301	292	9.8386	9.4098	6.6554	4.4344	8.9249	5.635	5.6103	2.8667	3.5652	7.2855	3.7125	3.8982	0.9685	1.126	4.7345	429	442	355
16	sham	-6.4576	-11.6101	-8.3149	-9.8418	-10.9676	-4.5451	-9.1285	-5.5694	-7.2194	-6.4552	-4.6379	-7.508	-4.5127	-6.0207	-4.574	260	258	246	266	252	260	267	245	268	253	208	276	245	233	209	7.7416	6.2659	11.7032	10.2046	13.7649	1.8619	2.0299	6.1119	8.1628	9.7656	1.4095	0.9651	3.3195	6.9059	7.5523	337	351	347
17	sham	-7.426	-3.3625	-3.3512	-4.9493	-0.4588	-3.6922	-1.1166	0.8882	-1.0743	3.6465	-1.1054	0.4985	-0.2349	0.0295	-0.1748	239	232	229	242	256	210	201	224	201	201	210	301	301	201	301	11.0311	10.3098	3.4352	5.6158	5.7026	11.5545	6.3549	3.484	6.2833	5.8855	5.3052	1.816	2.2158	2.2548	6.3747	369	366	333
18	sham	-5.68	-4.1325	-5.8886	-6.5872	-8.503	-8.246	-3.7055	-6.1197	-5.6994	-7.1001	-8.9202	-6.3598	-8.6404	-7.2949	-8.6522	294	261	247	256	234	295	301	278	283	271	301	301	301	288	301	4.7005	8.0011	6.4069	5.5568	2.7578	1.8072	5.9365	1.2995	2.7662	0.8812	0.0019	3.9915	-0.4896	4.7406	1.7064	391	408	357
19	sham	-5.0267	-3.0815	-3.366	-3.9829	-3.6333	-2.8033	-3.4067	-4.6364	-0.8096	-4.742	-4.1559	-4.1879	-6.021	-1.5647	-6.6264	294	280	301	256	261	294	273	301	283	291	238	264	301	300	286	6.4538	3.9439	7.8364	4.1306	5.1776	-1.4034	-0.6496	3.5426	3.3855	3	-2.3123	-1.1408	-0.5324	0.9854	0.5888	428	361	433
20	sham	-6.0258	-5.0897	-3.7003	-6.9842	-9.2506	-4.4264	-3.7704	-0.1484	-3.5923	-7.2754	-2.3845	-0.3779	-1.6809	-4.3555	-3.7691	248	228	244	242	240	248	201	242	241	233	301	201	301	301	234	4.7601	8.0365	12.3676	7.9513	10.213	2.1498	6.3167	10.1601	7.104	8.4353	-1.0834	0.9235	4.9519	-0.0333	0.9258	355	369	362
21	sham	-4.7247	-3.4294	-5.9327	-4.0395	-5.4925	-3.6959	-1.7752	-3.932	-2.4911	-4.8248	-3.02	-1.0397	-2.3692	-0.9901	-3.0862	249	242	235	260	250	252	244	236	212	247	300	301	260	266	246	5.9618	10.3813	12.0261	14.043	11.9479	4.332	8.7318	11.1934	13.6887	11.4051	1.5829	1.5806	4.1285	5.8176	4.4792	358	356	359
22	sham	-5.2081	-8.0647	-10.664	-6.6271	-8.7771	-4.8598	-8.0868	-10.835	-5.6861	-8.6797	-5.6807	-5.9776	-8.7018	-4.3328	-7.4021	239	240	242	243	238	228	237	243	218	218	225	236	260	216	220	7.404	13.1713	6.332	14.54	9.9749	6.3543	16.2401	6.3301	18.1735	13.1915	1.2289	4.8146	2.4908	6.7933	5.0061	327	339	360
23	sham	-6.1602	-3.4815	-5.4968	-4.832	-3.7129	-7.4	-6.4011	-7.2417	-4.0822	-3.9748	-4.2827	-8.7731	-5.882	-2.629	-5.5452	301	293	300	272	292	301	294	289	269	294	301	297	294	301	294	3.9587	-2.1955	6.6061	3.2116	5.3098	-0.0803	-4.558	3.4247	-1.0816	3.3955	-2.0705	-4.4357	-0.788	-1.9016	0.7832	411	450	396
24	sham	-0.9246	-1.9216	-3.4201	-7.8605	-1.9165	-1.4511	-2.4605	-4.5999	-7.011	-2.8569	-1.9188	-3.3103	-4.8185	-5.7922	-3.574	225	301	282	289	238	236	301	282	301	278	295	301	278	301	277	5.1238	4.3589	3.8776	2.9029	2.0259	0.6601	1.6841	0.1841	1.788	-0.4573	0.2442	-2.1533	-3.0624	0.0925	-1.287	488	464	396
25	sham	-1.7122	-9.8844	-3.6826	-2.6374	-7.357	-1.2721	-8.3754	-3.9496	-1.566	-3.3856	-2.8253	-6.6391	-4.1702	-1.7722	-2.1852	287	300	268	264	266	286	299	269	215	263	286	300	238	216	275	11.7517	4.3759	8.1709	9.299	17.2211	7.0846	2.441	3.0016	6.6624	11.6163	2.5712	3.1857	2.0943	3.9516	7.8206	403	448	352
26	sham	-6.8795	-9.2081	-6.0516	-5.8975	-6.8711	-3.5822	-5.7635	-3.7826	-3.84	-2.2084	-2.0596	-4.7415	-2.8862	-3.3034	-2.0694	258	234	251	236	224	268	257	248	237	253	301	290	249	301	301	1.1011	2.3064	6.9656	7.7784	4.4912	1.1513	-0.5444	3.3306	4.2082	2.7261	0.5877	1.1468	4.8545	2.6665	0.5164	444	379	370
27	sham	-3.5571	-7.2759	-3.0989	-3.364	-3.8257	-1.5416	-3.1557	-1.2269	-0.8825	-2.2822	-0.1262	-1.2957	-2.8583	-0.6331	-4.9191	269	253	254	230	225	257	255	284	251	254	298	301	301	298	301	0.6334	3.7995	5.2575	7.0339	3.5291	-0.2325	1.2693	1.1882	4.4743	1.4548	-0.1257	1.6761	0.2573	1.6633	0.7022	370	359	354
[truncated: 12 more columns]

## Sheet: EEG_power
		delta_F3				theta_F3				alpha_F3				beta_F3				delta_F4				theta_F4				alpha_F4				beta_F4				delta_Entire brain				theta_Entire brain				alpha_Entire brain				beta_Entire brain
Num	group	S1	S2	S3	S4	S1	S2	S3	S4	S1	S2	S3	S4	S1	S2	S3	S4	S1	S2	S3	S4	S1	S2	S3	S4	S1	S2	S3	S4	S1	S2	S3	S4	S1	S2	S3	S4	S1	S2	S3	S4	S1	S2	S3	S4	S1	S2	S3	S4
1	real	12.2563	12.1576	10.6982	10.8632	4.05171	3.87989	1.35735	2.76044	4.32289	3.63856	1.65877	3.60851	4.65948	3.98881	2.69686	3.26016	13.759	13.6045	13.0881	12.444	5.23342	5.4843	4.15732	4.54371	5.05613	4.31793	3.13348	4.12086	5.82574	4.51077	3.69123	3.68655	10.7712	10.8907	9.99414	9.10567	1.59475	2.19923	0.202083	0.272126	1.81884	1.97248	-0.911865	0.154227	0.839319	1.28862	-1.92365	-1.28508
2	real	9.40925	8.41132	9.61022	9.49152	1.5026	1.94461	2.53648	2.5708	2.11391	2.79021	3.3831	3.55866	-3.31144	-3.47916	-3.27201	-3.10285	10.0395	9.32242	9.93103	10.5447	1.06047	1.47231	1.60866	2.42128	2.25941	2.5795	2.67356	3.41858	-2.89106	-2.95005	-3.57063	-2.48262	7.38318	6.79988	7.97105	7.96095	-1.49335	-0.979063	-0.102972	-0.145742	0.970347	1.45617	2.81182	2.2531	-5.70326	-5.98841	-5.33965	-5.16108
3	real	13.5926	14.5893	13.5811	14.254	6.12204	7.21674	7.24506	7.82238	7.06165	8.88943	8.4282	9.35071	1.71143	3.79546	3.30992	3.35435	13.1166	14.571	13.781	14.7228	5.5043	7.36771	7.35304	8.30826	6.4814	9.23322	8.66035	9.90619	1.70402	3.88811	3.27368	3.5506	10.4313	11.9671	10.6556	11.2319	2.38964	3.91236	3.83339	4.29903	4.70612	6.57848	6.03015	6.77076	-0.54128	1.51302	1.1468	1.24778
4	real	14.8601	14.4593	15.0153	15.7692	6.56625	6.55808	6.86741	7.99079	3.48696	3.66377	4.50616	4.17219	-0.656843	-0.281549	1.75728	1.7593	15.1947	14.8324	15.562	16.189	7.64416	7.67356	8.20437	9.31582	4.26095	4.46343	5.4231	4.96661	0.294869	0.818647	2.55386	2.47609	12.0158	12.0289	12.5318	13.5784	2.9674	3.05182	3.50773	4.62092	1.1012	1.5174	2.32721	2.10399	-2.22975	-1.93409	0.00491262	-0.00229499
5	real	11.5908	10.5809	10.9117	10.8609	6.80079	6.34148	7.14325	7.54716	2.91034	2.55022	3.79529	4.18166	-1.8598	-1.41486	-0.987671	-1.04403	12.3829	11.8464	11.8328	11.5731	7.4963	7.46887	7.91317	8.32661	3.62202	2.90217	3.84479	4.05882	-1.57231	-1.4116	-0.712642	-1.07766	8.75795	7.45658	7.63272	7.56213	1.95559	1.97876	2.57397	2.83443	-0.793632	-0.784714	0.312735	0.591803	-5.48132	-4.25157	-3.38148	-3.70385
6	real	15.283	12.1758	14.3529	12.6964	6.33094	6.47967	7.46386	7.34497	6.08136	7.42183	6.72973	7.19063	2.37365	3.78679	2.29639	2.28815	17.2329	11.9174	12.5298	11.1785	5.2852	5.07409	5.26565	5.69577	5.57384	6.23046	5.25015	5.97442	1.74347	3.28954	1.2656	0.821495	13.0145	11.0963	11.699	10.7165	4.32273	4.80074	5.00574	5.30766	5.12615	6.22724	5.21339	5.59927	1.6663	3.50705	1.32418	0.928593
7	real	8.93764	10.4017	10.7426	8.40269	0.467553	1.75488	2.91278	1.53402	-0.978219	0.317948	0.924988	0.349001	-1.6578	-1.73482	-1.76914	-2.40114	8.51774	8.63924	7.90378	7.60762	-0.93303	-0.857022	-0.117486	0.0931726	-2.34017	-1.9225	-1.39947	-1.07614	-3.49378	-4.24686	-4.10561	-3.65284	8.1005	9.15652	8.50545	7.10914	-1.15306	-0.210865	0.282477	-0.647242	-2.02626	-1.05085	-0.689166	-0.712886	-4.91022	-3.99177	-3.85874	-3.91823
8	real	13.2101	12.9701	12.9159	12.2295	0.8189	0.764441	2.06942	1.72448	3.94264	3.71827	6.85709	5.50775	3.56678	3.31491	6.42495	5.03139	13.8669	13.0365	13.275	12.4984	1.41247	0.881916	2.64067	2.25799	3.52318	3.24563	6.56465	5.23964	3.8495	3.59388	6.51156	5.22913	12.6178	12.0466	12.0229	10.9403	0.234822	-0.0673058	1.49928	0.700763	3.94983	3.85681	6.61875	5.29042	2.83394	2.71664	5.86717	4.45543
9	real	12.3584	15.8649	15.1916	15.4678	5.43825	8.75247	7.90708	8.32399	8.00916	11.8956	10.7126	11.3298	0.0558964	2.54641	2.34853	3.09333	14.2447	17.163	16.5224	16.4201	6.43338	9.70987	9.00332	9.43413	8.60862	13.0173	11.8843	12.1526	1.0692	3.58915	3.29459	4.08702	11.4224	13.7001	13.175	13.4537	3.14287	5.91518	5.38265	5.89261	6.38873	8.70643	8.06089	9.04363	-2.48087	-0.46346	-0.548204	0.370146
10	real	14.2139	15.3189	12.1317	12.1533	4.19942	7.48136	6.17069	6.76761	4.40451	7.90974	4.79573	5.30957	2.47122	4.16035	2.82719	3.50068	16.092	13.091	10.4089	11.3436	4.23071	3.55544	2.46133	2.73141	3.72156	4.64845	2.49735	2.73507	2.70283	2.53748	2.22304	2.63664	13.5872	12.4659	9.48715	9.44166	2.85534	3.58718	2.31617	2.65685	2.96497	4.13097	2.5147	2.92529	1.60793	2.2904	2.08624	2.48363
11	real	15.5729	13.7127	11.6217	14.3439	3.01747	4.59776	4.59919	4.54095	0.577344	3.47648	2.93958	3.35849	-2.02282	1.35188	0.0712932	0.112552	16.0778	13.0485	13.1275	16.534	4.49372	3.52489	5.70262	6.18939	1.54539	1.87379	3.30623	3.51946	-1.55775	-0.0453477	0.504482	-0.169075	13.1846	11.5478	10.7756	13.0272	0.171916	2.1921	2.72472	2.85667	-1.55144	1.14882	1.10692	1.25159	-3.82064	-0.223799	-0.648544	-0.949964
12	real	15.2927	16.9983	13.1184	12.6769	3.00435	5.14706	2.96415	3.04752	2.11224	3.99982	2.98318	2.09719	2.11467	5.35622	4.51495	1.94746	10.7881	13.6642	12.0409	12.1566	-0.78851	3.08838	1.72316	2.05804	-1.0241	1.99302	1.55277	0.926064	-0.232559	3.60248	3.07225	0.934893	11.62	13.0876	11.1202	10.8448	0.27452	2.69107	1.2429	1.19277	0.344449	2.14864	1.75079	0.774988	0.458623	4.15412	3.33711	0.706792
13	real	10.955	13.3557	12.204	12.5097	1.30956	2.68221	1.22763	2.00676	2.14554	2.44857	0.336318	1.88098	-0.54411	-0.135493	-2.08256	0.610294	14.5382	14.0739	12.967	14.3647	3.56792	2.55704	2.08487	2.23189	4.11484	2.16151	1.76846	2.03957	2.30594	-0.593652	-0.952776	1.02949	10.9947	11.7416	9.53727	12.0778	0.99713	0.4968	-0.831643	0.750593	1.78215	0.679207	-0.676494	0.999938	-0.521488	-1.75909	-4.20842	-0.0965797
14	real	12.6111	11.7634	11.4857	12.4566	2.35399	1.80454	1.52711	2.23974	-0.742413	-0.797649	-0.0952335	-1.30957	-0.947231	-1.71534	-0.215385	-2.72793	13.2741	12.2571	12.4429	13.0074	3.26507	2.70598	2.91616	3.11095	-0.0837978	-0.138228	0.719394	-0.353528	-0.364084	-1.20014	0.419772	-1.86723	10.2218	9.48349	9.57739	10.358	-0.211016	-0.693125	-0.399059	-0.172107	-2.24999	-2.11574	-0.725202	-2.57751	-2.71206	-2.91392	-0.548648	-3.91415
15	sham	13.324	11.6939	11.6323	14.1499	4.76094	4.79481	4.71554	4.93376	3.55642	5.33425	4.58958	4.31929	0.362164	-0.408716	-0.38934	1.77349	12.2601	11.3852	11.0464	14.2151	2.67586	4.3927	3.4741	4.30205	1.81246	5.15405	3.81684	3.58627	-0.846451	-0.0574776	-0.588849	1.36944	11.0285	9.25472	9.27128	12.4044	1.2603	1.63909	1.19619	2.3529	0.600034	2.38507	1.63245	2.0305	-2.23026	-2.09541	-2.38663	-0.600432
16	sham	16.1393	13.6984	15.2016	14.3815	1.40203	1.14667	2.09815	2.87661	-0.808931	-1.05648	0.711862	1.5135	-1.8339	-2.30813	-0.767933	0.257831	18.7417	18.1764	18.678	17.471	1.98476	1.83415	3.06328	3.97998	-0.42419	-0.703273	1.16011	1.97278	-1.40348	-1.60158	-0.323472	0.780117	15.0893	13.7226	15.2705	13.9183	-1.19214	-1.14471	-0.181638	0.457838	-2.29896	-2.4378	-0.675755	0.0469786	-3.01395	-3.51018	-1.91474	-1.03224
17	sham	12.8938	13.318	13.8873	13.137	4.51899	5.3598	5.35263	4.90891	2.15294	2.69111	2.74142	2.37085	0.586476	-0.976166	-0.986392	-1.10343	13.5956	13.8307	14.4121	13.2573	5.4535	6.06982	5.87627	5.1449	2.79631	2.85096	3.03976	2.26377	1.2326	-0.445326	-0.178538	-0.583776	10.1875	9.94697	10.8174	10.0647	1.55134	1.91891	2.46905	1.81821	0.234251	-0.366763	0.979796	0.574015	-1.35539	-3.96148	-2.64277	-2.64306
18	sham	8.00801	6.87333	8.99144	9.20186	-1.19076	-2.1098	0.124901	0.314553	-2.20443	-1.72938	1.11569	1.20561	-3.97659	-3.98644	-1.15994	-1.09729	8.03996	7.0935	8.77854	9.2764	-1.42631	-1.82284	-0.679216	0.00784159	-2.67518	-1.61292	0.171805	0.711199	-3.00963	-2.83826	-0.707022	-0.394701	8.00825	7.19086	8.55844	8.90874	-1.32708	-1.64369	-0.33737	-0.073981	-1.93039	-0.754296	1.21417	1.4558	-4.08279	-3.45317	-1.1735	-1.07143
19	sham	15.0301	16.7363	16.045	17.4144	6.54247	9.98203	9.85681	11.466	9.45839	11.6287	11.3877	12.1657	1.94887	3.9486	3.13195	3.94618	18.1044	17.341	16.4067	15.7884	7.06452	7.83625	8.39704	9.52212	9.93467	10.9905	10.8731	11.5569	3.46208	3.82893	2.71562	3.03957	12.7264	13.24	12.3775	13.1887	3.77438	5.78615	5.46359	6.87741	6.75597	8.65411	7.7221	8.88477	-0.80063	-0.160145	-1.85653	-0.792197
20	sham	15.7005	16.4395	13.9697	12.735	1.99581	3.53345	1.99484	2.21235	-0.714804	2.85695	1.2898	2.33741	-3.53599	-2.43317	-2.09937	-2.12082	14.3254	14.5081	13.8617	13.3174	0.150902	1.66157	1.93479	3.02812	-1.91391	1.28354	0.938443	2.20925	-4.9706	-3.03468	-2.22865	-1.67279	9.00815	11.1081	11.5957	11.1296	-3.99008	-1.98406	-1.08983	-0.591528	-5.23821	-3.72168	-1.48228	-2.04652	-8.44649	-6.38384	-3.35849	-4.38071
21	sham	8.92247	10.4988	9.63154	9.41018	-1.15946	0.298779	0.250312	0.774234	-3.44164	0.860373	-1.06425	-0.896407	-5.11731	-1.12533	-5.06814	-4.34954	9.56804	10.8688	10.6117	10.7117	0.606197	1.86576	2.21161	3.00689	-1.45311	1.40329	0.0455905	0.591242	-2.15973	0.942218	-3.53871	-1.36675	8.16844	9.60276	9.29889	9.14986	-1.08552	-0.105758	-0.0246656	0.460346	-3.23545	0.5819	-1.60496	-1.85055	-6.20638	-1.76296	-5.50108	-5.72487
22	sham	11.6015	7.26415	10.6504	10.2087	2.67	-1.50844	-0.980715	0.390341	-2.27396	-4.38042	-4.58036	-3.27454	-4.76191	-4.8145	-5.52155	-6.62693	13.8569	10.5801	11.7213	10.455	4.19662	2.8619	1.66076	3.14177	-1.01547	-1.24877	-2.47763	-1.25737	-4.18802	-2.89585	-4.62624	-5.28263	9.70244	7.74834	10.0937	8.32689	0.209026	-1.00588	-1.36467	-1.03688	-3.94287	-3.67277	-4.32379	-4.99296	-6.66979	-5.59635	-6.65497	-8.66444
23	sham	21.6509	15.3406	12.3537	12.7876	8.54714	2.50887	2.04328	2.89621	6.75286	1.3331	1.46387	3.63403	4.74117	0.150675	-1.04092	-0.543689	22.6187	17.3823	12.8895	12.7986	9.6881	4.21965	2.82226	2.24721	8.01681	3.52639	2.12236	3.75243	6.04942	2.04396	0.194364	-0.436299	18.0712	13.0915	10.4045	9.97771	5.61326	0.96935	0.68423	-0.0139126	4.40208	0.774668	-0.0270034	0.548176	1.96472	0.266927	-1.96081	-1.50698
24	sham	14.7476	10.4433	10.4869	10.0325	0.831379	-0.256663	1.33107	1.61886	-0.618225	-2.2131	-1.16563	-0.81577	-1.79692	-4.46961	-4.05557	-3.62036	19.2315	12.39	10.9529	11.1396	5.79199	0.930471	0.193361	0.336421	4.99855	-0.836343	-1.75537	-1.89948	3.31328	-3.54862	-4.05027	-4.0983	10.1932	9.58061	9.50451	8.72798	-2.41456	-1.42382	-0.667756	-0.881287	-3.3519	-3.752	-2.80774	-3.52076	-5.67809	-6.25001	-5.85034	-6.17917
25	sham	16.8325	10.3325	16.3585	14.4524	5.43851	-0.714255	7.00866	6.92067	4.40281	-1.04079	5.34386	6.72022	2.96452	-2.50735	1.04467	1.08894	21.3216	14.03	16.4676	15.2644	10.8058	2.93753	5.87723	6.21751	10.4816	2.67899	5.42607	6.65263	8.40398	0.893215	3.22093	2.58351	14.2345	6.74962	14.788	11.4245	3.53014	-4.22637	2.74467	2.36221	2.52927	-4.74894	1.40923	2.02437	1.58222	-6.12071	-2.11759	-2.40408
26	sham	12.6063	13.4687	14.5011	7.49329	2.85802	1.98659	4.67205	-2.99258	-0.536806	0.268981	-0.408953	-5.4147	-0.916266	1.45141	-2.2434	-5.38408	13.5751	14.4103	16.1319	9.0374	3.79824	2.27969	6.13267	-2.05685	0.112937	0.812684	1.05164	-4.05511	1.36346	2.6243	0.520196	-2.31024	10.2293	11.2312	11.8097	4.20864	0.78332	-0.402746	1.87249	-6.19265	-2.48944	-1.23151	-2.75276	-8.70649	-2.82183	0.469816	-4.2801	-9.70835
27	sham	11.4842	11.8966	13.4437	9.30759	2.14437	1.52627	2.39305	-1.52193	2.11192	2.45172	1.75609	-1.63644	-1.61809	2.97437	2.63399	-0.49277	11.7197	11.0429	12.9605	10.3535	1.90514	1.32152	1.81324	0.114803	1.22892	3.22541	0.81441	-0.632759	-2.04344	3.93498	2.41275	0.596696	11.8855	10.8236	12.7596	10.2102	1.90945	0.931343	1.51249	-0.576561	1.92828	2.59413	0.668872	-0.905656	-2.50997	2.61994	1.49564	-0.00668981
